# Supplementary material for: Simultaneous Imaging and Therapy Using Epitope-Specific Anti-Epidermal Growth Factor Receptor (EGFR) Antibody Conjugates
Source: Pharmaceutics. 2022 Sep 10;14(9):1917. doi: 10.3390/pharmaceutics14091917 (PMC9505583; doi:10.3390/pharmaceutics14091917)
Supplement: Supplementary file 1 [file pharmaceutics-14-01917-s001.zip]

Archive with 1 entries (1 files):
- pharmaceutics-1866622-supplementary.pdf
